# Supplementary material for: Improving the accuracy of heart failure diagnosis in low-resource settings through task sharing and decentralization
Source: Glob Health Action. 2019 Nov 7;12(1):1684070. doi: 10.1080/16549716.2019.1684070 (PMC6844369; doi:10.1080/16549716.2019.1684070)
Supplement: Supplemental Material [file ZGHA_A_1684070_SM4654.zip]

Archive with 2 entries (2 files):
- Appendix Table 1A_B.docx
- LIRA Appendix 1-  Part 1 Detailed Methods.docx
